# Supplementary material for: Impact of Occupational and Extra-Professional Exposure Across the Different Waves of the Pandemic on the Risk of SARS-CoV-2 Infection Among Healthcare Workers—The ORCHESTRA Project
Source: Healthcare (Basel). 2026 Jun 26;14(13):1872. doi: 10.3390/healthcare14131872 (PMC13361609; doi:10.3390/healthcare14131872)
Supplement: Supplementary file 1 [file healthcare-14-01872-s001.zip]

Archive with 1 entries (1 files):
- healthcare-4289479-supplementary.pdf
